# Supplementary material for: Comparison of the simplest diets to find the most effective one in developing ant colonies of Lasius niger
Source: Sci Rep. 2025 Jul 1;15:20540. doi: 10.1038/s41598-025-06406-x (PMC12214729; doi:10.1038/s41598-025-06406-x)
Supplement: Supplementary file 1 — Supplementary Material 1 [file 41598_2025_6406_MOESM1_ESM.xlsx]

## Sheet: Legend
Supplementary Tables. Data analysed in the study by Szabó, Nagy & Tartally: Comparison of the simplest diets to find the most effective one in developing ant colonies of Lasius niger
Legend: These supplementary tables include two data sheets presenting the development of Lasius niger colonies under different dietary treatments. The sheet Table S1 contains data from an experiment comparing various carbohydrate sources, while the sheet Table S2 focuses on the effects of different protein diets. Each dataset includes colony IDs, worker numbers across different time points, queen…

## Sheet: Table S1
Table S1. Effects of different carbohydrate sources on Lasius niger colony development
treatment	colony id	initial number of workers on 08/04/2022	workers stucked in food	number of workers on 03/11/2022	queens passed by 03/11/2022	number of workers after hibernation on 06/04/2023	queens passed after 03/11/2022	queens passed anytime
sugarwater	SW01	14	1	106	0	47	0	0
sugarwater	SW02	10	1	99	0	23	1	1
sugarwater	SW03	10	2	33	0	31	0	0
sugarwater	SW04	9	1	46	0	2	0	0
sugarwater	SW05	10	2	95	0	69	0	0
sugarwater	SW06	11	0	123	0	117	0	0
sugarwater	SW07	19	2	47	0	14	0	0
sugarwater	SW08	14	0	118	0	25	0	0
sugarwater	SW09	13	0	31	0	22	0	0
sugarwater	SW10	12	0	62	0	47	0	0
sugarwater	SW11	9	0	127	0	14	0	0
sugarwater	SW12	11	2	109	0	92	0	0
sugarwater	SW13	10	0	102	0	86	0	0
sugarwater	SW14	11	0	72	0	2	0	0
sugarwater	SW15	17	0	78	0	0	1	1
sugarwater	SW16	10	0	127	0	119	0	0
sugarwater	SW17	14	0	75	0	36	0	0
sugarwater	SW18	15	0	108	0	103	0	0
sugarwater	SW19	12	0	94	0	76	0	0
sugarwater	SW20	16	2	110	0	87	0	0
sugarwater	SW21	10	1	168	0	125	0	0
sugarwater	SW22	14	1	73	0	53	0	0
sugarwater	SW23	12	0	84	0	32	0	0
sugarwater	SW24	9	0	106	0	82	0	0
sugarwater	SW25	12	1	118	0	97	0	0
honeywater	HW01	18	0	152	0	113	0	0
honeywater	HW02	8	0	143	0	115	0	0
honeywater	HW03	12	1	116	0	67	0	0
honeywater	HW04	7	0	79	0	68	0	0
honeywater	HW05	10	0	130	0	117	0	0
honeywater	HW06	17	0	146	0	84	0	0
honeywater	HW07	13	0	132	0	128	0	0
honeywater	HW08	15	0	151	0	0	1	1
honeywater	HW09	12	0	54	0	0	1	1
honeywater	HW10	15	0	113	0	108	0	0
honeywater	HW11	12	0	173	0	146	0	0
honeywater	HW12	13	1	105	0	83	0	0
honeywater	HW13	14	0	111	0	105	0	0
honeywater	HW14	15	0	176	0	157	0	0
honeywater	HW15	11	0	184	0	163	0	0
honeywater	HW16	11	0	162	0	93	0	0
honeywater	HW17	8	0	117	0	85	0	0
honeywater	HW18	9	0	121	0	117	0	0
honeywater	HW19	14	0	141	0	124	0	0
honeywater	HW20	14	0	153	0	151	0	0
honeywater	HW21	14	0	139	0	6	0	0
honeywater	HW22	14	3	96	0	78	0	0
honeywater	HW23	17	2	92	0	47	0	0
honeywater	HW24	17	0	107	0	89	0	0
honeywater	HW25	10	0	131	0	97	0	0
honeysugarwater	WM01	17	0	173	0	125	0	0
honeysugarwater	WM02	11	0	147	0	97	0	0
honeysugarwater	WM03	20	0	103	0	57	0	0
honeysugarwater	WM04	9	0	156	0	124	0	0
honeysugarwater	WM05	19	0	151	0	92	0	0
honeysugarwater	WM06	17	0	104	0	89	0	0
honeysugarwater	WM07	15	0	182	0	147	0	0
honeysugarwater	WM08	8	0	121	0	117	0	0
honeysugarwater	WM09	15	1	145	0	88	0	0
honeysugarwater	WM10	12	0	126	0	43	0	0
honeysugarwater	WM11	12	0	153	0	124	0	0
honeysugarwater	WM12	12	1	107	0	96	0	0
honeysugarwater	WM13	18	0	91	0	87	0	0
honeysugarwater	WM14	12	1	166	0	147	0	0
honeysugarwater	WM15	14	0	104	0	78	0	0
honeysugarwater	WM16	16	0	156	0	138	0	0
honeysugarwater	WM17	19	1	205	0	178	0	0
honeysugarwater	WM18	11	0	132	0	111	0	0
honeysugarwater	WM19	15	0	103	0	86	0	0
honeysugarwater	WM20	13	0	61	0	28	0	0
honeysugarwater	WM21	12	1	163	0	136	0	0
honeysugarwater	WM22	15	0	88	0	81	0	0
honeysugarwater	WM23	12	0	16	0	9	0	0
honeysugarwater	WM24	14	1	176	0	142	0	0
honeysugarwater	WM25	12	2	155	0	112	0	0
sugarpie	DM01	11	0	71	0	31	0	0
sugarpie	DM02	17	0	186	0	154	0	0
sugarpie	DM03	16	0	134	0	25	1	1
sugarpie	DM04	15	0	83	0	62	0	0
sugarpie	DM05	11	0	103	0	80	0	0
sugarpie	DM06	15	0	99	0	1	0	0
sugarpie	DM07	11	0	115	0	57	0	0
sugarpie	DM08	19	0	175	0	91	0	0
sugarpie	DM09	15	0	151	0	134	0	0
sugarpie	DM10	11	0	123	0	0	1	1
sugarpie	DM11	11	0	155	0	127	0	0
sugarpie	DM12	11	0	137	0	92	0	0
sugarpie	DM13	17	0	153	0	43	0	0
sugarpie	DM14	15	0	104	0	48	0	0
sugarpie	DM15	17	0	40	0	36	0	0
sugarpie	DM16	11	0	53	0	47	0	0
sugarpie	DM17	8	0	106	0	18	0	0
sugarpie	DM18	15	0	146	0	49	0	0
sugarpie	DM19	18	0	113	0	97	0	0
sugarpie	DM20	17	0	148	0	127	0	0
sugarpie	DM21	13	0	110	0	74	0	0
sugarpie	DM22	15	0	114	0	103	0	0
sugarpie	DM23	14	0	87	0	51	0	0
sugarpie	DM24	20	0	46	0	19	0	0
sugarpie	DM25	15	0	92	0	3	0	0

## Sheet: Table S2
Table S2. Effects of different protein sources on Lasius niger colony development
origin	treatment	colony id	number of workers after hibernation on 06/04/2023	workers stucked in food	number of workers on 18/11/2023	queens passed by 18/11/2023	number of workers after hibernation on 11/04/2024	queens passed after 18/11/2023	queens passed anytime
sugarpie	Cricket	CR01	57	0	97	0	81	0	0
honeysugarwater	Cricket	CR02	81	0	141	0	112	0	0
honeywater	Cricket	CR03	128	0	161	0	134	0	0
honeywater	Cricket	CR04	78	0	125	1	99	0	1
honeysugarwater	Cricket	CR05	96	0	137	0	109	0	0
honeysugarwater	Cricket	CR06	57	0	92	0	56	0	0
sugarpie	Cricket	CR07	49	0	94	0	64	0	0
sugarpie	Cricket	CR08	127	0	158	0	129	0	0
honeysugarwater	Cricket	CR09	112	0	157	0	130	0	0
honeywater	Cricket	CR10	97	0	136	0	101	1	1
honeysugarwater	Cricket	CR11	138	0	163	0	114	0	0
honeywater	Cricket	CR12	124	0	167	0	119	0	0
honeywater	Cricket	CR13	163	0	192	0	136	0	0
sugarpie	Cricket	CR14	97	0	132	0	121	0	0
sugarpie	Cricket	CR15	51	0	98	0	76	0	0
honeysugarwater	Cricket	CR16	125	0	162	0	136	0	0
honeysugarwater	Cricket	CR17	89	0	142	1	129	0	1
honeysugarwater	Cricket	CR18	124	0	154	0	118	0	0
honeywater	Cricket	CR19	67	0	119	0	94	0	0
sugarpie	Cricket	CR20	74	0	117	0	103	0	0
honeysugarwater	Cricket	CR21	117	0	141	0	126	0	0
honeysugarwater	Cricket	CR22	147	0	195	0	168	0	0
other	Cricket	CR23	24	0	87	0	67	0	0
other	Cricket	CR24	22	0	57	0	43	0	0
other	Cricket	CR25	19	0	51	0	37	0	0
honeywater	Cockroach	CO01	151	0	179	0	124	0	0
honeywater	Cockroach	CO02	84	0	113	0	91	0	0
honeywater	Cockroach	CO03	157	0	193	0	133	0	0
sugarpie	Cockroach	CO04	31	0	58	0	41	0	0
honeywater	Cockroach	CO05	47	0	81	0	61	0	0
honeysugarwater	Cockroach	CO06	43	0	76	0	56	0	0
sugarwater	Cockroach	CO07	97	0	121	0	94	0	0
sugarpie	Cockroach	CO08	62	0	83	0	61	0	0
sugarwater	Cockroach	CO09	82	0	106	0	53	0	0
sugarwater	Cockroach	CO10	47	0	84	0	61	0	0
sugarpie	Cockroach	CO11	43	0	85	0	39	0	0
sugarwater	Cockroach	CO12	76	0	102	0	64	0	0
sugarwater	Cockroach	CO13	92	0	114	0	71	0	0
sugarpie	Cockroach	CO14	19	0	37	0	18	0	0
honeysugarwater	Cockroach	CO15	124	0	146	0	107	0	0
honeysugarwater	Cockroach	CO16	136	0	158	0	126	0	0
sugarpie	Cockroach	CO17	103	0	134	0	94	0	0
honeysugarwater	Cockroach	CO18	87	0	112	0	92	0	0
sugarwater	Cockroach	CO19	119	0	144	0	124	0	0
sugarpie	Cockroach	CO20	127	0	157	0	132	0	0
sugarwater	Cockroach	CO21	117	0	146	0	127	0	0
honeysugarwater	Cockroach	CO22	97	0	134	1	102	0	1
honeywater	Cockroach	CO23	6	0	24	1	17	0	1
other	Cockroach	CO24	23	0	46	0	30	0	0
other	Cockroach	CO25	25	0	57	1	28	0	1
sugarwater	Mealworm	MW01	14	0	27	0	13	0	0
sugarpie	Mealworm	MW02	48	0	64	0	39	0	0
honeywater	Mealworm	MW03	105	0	137	0	74	0	0
honeywater	Mealworm	MW04	85	0	102	0	61	0	0
honeysugarwater	Mealworm	MW05	88	0	107	0	54	0	0
sugarpie	Mealworm	MW06	36	0	67	0	24	0	0
sugarwater	Mealworm	MW07	103	0	141	0	72	0	0
honeywater	Mealworm	MW08	117	0	153	0	45	0	0
honeywater	Mealworm	MW09	108	0	141	0	63	0	0
honeywater	Mealworm	MW10	117	0	156	0	89	1	1
honeywater	Mealworm	MW11	89	0	112	0	90	0	0
sugarwater	Mealworm	MW12	36	0	73	0	45	0	0
honeywater	Mealworm	MW13	68	0	82	0	50	0	0
sugarwater	Mealworm	MW14	47	0	91	0	64	0	0
sugarwater	Mealworm	MW15	87	0	105	0	42	0	0
honeysugarwater	Mealworm	MW16	86	0	114	0	56	0	0
sugarwater	Mealworm	MW17	69	0	91	0	48	0	0
sugarwater	Mealworm	MW18	53	0	89	0	61	0	0
honeywater	Mealworm	MW19	113	0	139	0	67	1	1
honeysugarwater	Mealworm	MW20	111	0	141	0	85	0	0
sugarwater	Mealworm	MW21	31	0	52	0	19	0	0
sugarpie	Mealworm	MW22	91	0	117	0	92	0	0
other	Mealworm	MW23	17	0	29	0	18	0	0
other	Mealworm	MW24	22	0	39	0	17	0	0
other	Mealworm	MW25	23	0	34	1	15	0	1
sugarpie	All three	AL01	134	0	162	0	91	0	0
honeywater	All three	AL02	115	0	147	0	83	0	0
honeywater	All three	AL03	93	0	123	0	78	0	0
honeywater	All three	AL04	83	0	128	0	69	0	0
sugarwater	All three	AL05	125	0	157	0	78	0	0
honeysugarwater	All three	AL06	147	0	167	0	45	0	0
sugarpie	All three	AL07	154	0	186	0	56	0	0
honeywater	All three	AL08	146	0	178	0	113	1	1
sugarwater	All three	AL09	32	0	58	0	34	0	0
sugarpie	All three	AL10	47	0	78	0	61	0	0
honeysugarwater	All three	AL11	92	0	124	0	98	0	0
sugarpie	All three	AL12	92	0	123	0	37	0	0
honeysugarwater	All three	AL13	78	0	109	0	67	0	0
sugarwater	All three	AL14	22	0	45	0	27	0	0
sugarpie	All three	AL15	18	0	56	0	41	0	0
honeysugarwater	All three	AL16	142	0	169	0	124	0	0
honeysugarwater	All three	AL17	178	0	193	0	102	0	0
sugarwater	All three	AL18	25	0	58	0	27	0	0
sugarwater	All three	AL19	14	0	37	0	17	0	0
sugarwater	All three	AL20	86	0	114	0	91	1	1
honeysugarwater	All three	AL21	28	0	36	0	29	0	0
sugarpie	All three	AL22	80	0	113	0	91	0	0
other	All three	AL23	24	0	49	0	37	0	0
other	All three	AL24	17	0	39	0	31	0	0
other	All three	AL25	22	0	45	0	29	0	0
